# Supplementary material for: Lactobacillus acidophilus TW01 Mitigates PM2.5-Induced Lung Injury and Improves Gut Health in Mice
Source: Nutrients. 2025 Feb 27;17(5):831. doi: 10.3390/nu17050831 (PMC11901689; doi:10.3390/nu17050831)
Supplement: Supplementary file 1 [file nutrients-17-00831-s001.zip]

Archive with 1 entries (1 files):
- nutrients-3467838-supplementary.pdf
